# Supplementary material for: KChIP2 is a core transcriptional regulator of cardiac excitability
Source: eLife. 2017 Mar 6;6:e17304. doi: 10.7554/eLife.17304 (PMC5338919; doi:10.7554/eLife.17304)
Supplement: Supplementary file 1. — DOI: http://dx.doi.org/10.7554/eLife.17304.012 [file elife-17304-supp1.xlsx]

## Sheet: Sheet1
	List of genes implicated in NRVM treated with an adenovirus encoding a non-targeting (n = 3) and KChIP2 shRNA (n = 3) for 48 hrs. RNA was collected and evaluated for whole transcriptome gene changes using the Affymetrix Clariom™ S array. Affymetrix Transcriptome Analysis Console was used to identify the genes > 2 fold increased or decreased with a p value ≤ 0.05 and the resulting pathways implica…
	293 genes total			407 genes total			Top 10 Pathways implicated in genes ≥ 2 fold increased
	List of genes ≥ 2 fold inceased			List of genes ≥ 2 fold decreased			Focal Adhesion
	Gene Symbol	Fold Change		Gene Symbol	Fold Change		Integrin-mediated Cell Adhesion
	Car3	26.23		Cxcl6	-243.45		GPCRs, Class A Rhodopsin-like
	Spp1	14.16		Hpx	-183.83		Myometrial Relaxation and Contraction Pathways
	Mmp12	12.96		Pla2g2a	-102.95		Endochondral Ossification
	Itga4	12.8		Lcn2	-87.45		Cardiovascular Signaling
	Cilp	12.6		Ccl5	-56.48		Complement and Coagulation Cascades
	Lrrc17	11.33		C2	-51.43		TGF-beta Receptor Signaling Pathway
	Lyz2	10.71		Serpinb2	-45.08		T Cell Receptor Signaling Pathway
	Islr	10.05		Cxcl11	-32.56		Spinal Cord Injury
	C7	9.77		Slamf7	-31.67
	Igf1	9.71		Slpi	-30.95		Top 10 Pathways implicated in genes ≥ 2 fold deceased
	Cfh	9.63		Enpp2	-30.93		Spinal Cord Injury
	Olfml1	8.76		Ptges	-30.91		MAPK Signaling Pathways
	Lyc2	8.65		Reg3b	-27.05		Toll-like Receptor Signaling Pathway
	Tnfsf18	8.28		Sfrp2	-22.08		Senescence and Autophagy
	Sdpr	8		Chi3l1	-20.59		Adipogenesis
	Lcp1	7.49		Il6	-20.38		PI3K-AKT-NFκB Pathway
	Spon1	7.06		Lrat	-18.73		Apoptosis
	Tril	6.58		Cxcl3	-18.36		GPCRs, Class A Rhodopsin-like
	Clec4a1	6.05		Cxcl1	-17.62		TNF-alpha NF-κB Signaling Pathway
	Figf	5.99		Ptger3	-16.38		NFE2L2
	Myo7a	5.89		Il11	-15.1
	Aoc3	5.89		Ccl20	-14.37
	Cybb	5.84		Angptl4	-14.2
	Cemip	5.8		Lif	-13.82
	Parvg	5.8		Irg1	-13.11
	Lpar1	5.73		Srgn	-11.28
	Col14a1	5.72		Reg3g	-11.1
	Ocstamp	5.71		Cxcl10	-10.95
	Fbln5	5.67		Oasl	-10.7
	Olr63	5.63		Ass1	-10.14
	Adamts5	5.6		Mtus2	-9.88
	Rgs18	5.48		Rtp3	-9.82
	Siglec1	5.37		Hamp	-9.68
	Col6a3	5.32		Car4	-9.44
	Actg2	5.21		Ndnf	-8.9
	Plau	5.16		Pvalb	-8.87
	Itgb2	5.15		LOC103694380	-8.77
	Ptn	5.11		LOC100911495	-8.53
	Slit3	5.07		Nos2	-8.53
	Cd38	4.98		Cxcl2	-8.46
	Fndc1	4.89		Rab3b	-8.34
	Hmcn1	4.87		Serpini1	-8.3
	Folr2	4.68		Rsad2	-8.24
	Srpx2	4.59		Lgi2	-8.2
	Wisp2	4.56		Bmp2	-8.12
	Cthrc1	4.54		Ccl7	-7.56
	Itga8	4.53		Gbp5	-7.43
	Ttc9	4.51		Ptgs2	-7.41
	Il7r	4.46		Lrrn4	-7.34
	Frem1	4.44		Tnfaip3	-7.17
	Rgs1	4.4		Bdnf	-6.89
	Laptm5	4.37		Mmp3	-6.69
	LOC100910497	4.36		Rspo3	-6.66
	Loxl1	4.34		Slc1a1	-6.55
	Efemp1	4.32		RT1-EC2	-6.55
	Hacd4	4.3		Ppp2r2b	-6.44
	Ckb	4.29		Gbp4	-6.31
	Pik3ap1	4.2		Cxcl9	-6.24
	Fgl2	4.18		Calcrl	-6.16
	Ctss	4.17		Bdkrb2	-6.16
	Ccdc80	4.17		Lrrc2	-6.01
	Ptprc	4.17		Net1	-5.94
	Plxdc2	4.17		Arrdc3	-5.88
	Csf1r	4.11		Opn3	-5.82
	Gpr39	4.03		Klrk1	-5.81
	Agtr1a	4		Emb	-5.61
	F2rl2	3.99		Twist2	-5.56
	Necab1	3.99		Itga3	-5.55
	Ackr4	3.93		Scin	-5.52
	Cd4	3.88		C3	-5.35
	Itgbl1	3.88		Lbp	-5.31
	Angptl2	3.86		Slc25a37	-5.18
	Scp2	3.83		LOC685067	-5.14
	Cygb	3.83		RGD1311103	-5.06
	Scd2	3.8		Arhgap8	-5
	Slamf6	3.8		Ccl11	-4.94
	Fbn2	3.8		Vcam1	-4.83
	Dtx4	3.7		Upp1	-4.83
	Pde1a	3.67		Cmpk2	-4.82
	Col3a1	3.66		Nfkbia	-4.78
	Cd53	3.63		Glis3	-4.75
	Rassf4	3.59		Tnfrsf22	-4.71
	Anpep	3.58		Cx3cl1	-4.68
	Tlr5	3.54		Kdr	-4.67
	Cd84	3.5		Gbp2	-4.65
	Nr1h4	3.49		Tgfbi	-4.62
	Rab7b	3.45		Adgrg6	-4.61
	Clec4a3	3.43		Prl6a1	-4.59
	LOC685020	3.41		Car5b	-4.56
	Tyrobp	3.38		Htr2a	-4.49
	Fam19a1	3.38		LOC100912479	-4.45
	Cmklr1	3.37		Eva1a	-4.45
	Col8a2	3.33		Wnt5a	-4.44
	Myh6	3.31		Ifit3	-4.43
	Cdh3	3.29		Tnf	-4.43
	Mfap5	3.28		Elovl4	-4.34
	LOC691984	3.27		Rrad	-4.34
	Smpdl3a	3.24		Cxcl16	-4.29
	Ccl12	3.23		Adgrg1	-4.21
	Pilra	3.22		Ccl27	-4.2
	Pcdhgc5	3.22		Csrnp1	-4.15
	Atp1a3	3.2		Csf3	-4.15
	Slc16a6	3.2		RT1-A	-4.14
	Itga11	3.19		Fbxo32	-4.09
	Col6a1	3.18		Sema5a	-4.08
	Cpq	3.17		Star	-4.08
	Pknox2	3.17		Ch25h	-4.06
	Mrc1	3.17		Pcp4l1	-4.04
	Anks1b	3.16		Rgs2	-3.99
	Dcstamp	3.15		Uap1	-3.99
	LOC681182	3.15		Kcnj8	-3.97
	Snai2	3.13		NONMMUG021102	-3.94
	Tubb3	3.12		Bid	-3.9
	Fcer1g	3.1		Stap2	-3.82
	Akr1c14	3.1		Cyp27a1	-3.82
	Adgra2	3.08		Ripk2	-3.81
	Ptger4	3.07		Cd24	-3.75
	Ncf1	3.07		Galnt14	-3.71
	Prex2	3.02		Epb41l4b	-3.69
	Sdc2	3.01		Tfpi2	-3.66
	Gldn	2.99		Penk	-3.66
	Il1rl1	2.99		Slc1a3	-3.64
	Capn6	2.98		Lgals5	-3.64
	Gucy1b3	2.97		Cd55	-3.61
	Efcab1	2.97		Phyhipl	-3.61
	Hpgds	2.94		Sod2	-3.59
	Tgfb3	2.94		Csf2rb	-3.59
	Lypd1	2.94		Tnfaip6	-3.56
	C3ar1	2.93		Birc3	-3.56
	LOC100910045	2.92		Esm1	-3.55
	Osr1	2.91		Fmo5	-3.55
	Kcne4	2.91		Slc29a2	-3.53
	Cd37	2.89		Loxl3	-3.53
	Ramp1	2.88		Btg2	-3.52
	Col8a1	2.88		Ifngr1	-3.45
	Tcf21	2.87		Has2	-3.44
	F2r	2.87		Slc37a1	-3.42
	Tenm3	2.87		Junb	-3.4
	Slc16a14	2.86		Epas1	-3.35
	Fblim1	2.84		Btg1	-3.35
	Nid1	2.84		Mfap3l	-3.34
	Gpnmb	2.83		Scube3	-3.33
	Arhgap25	2.83		Uap1l2	-3.32
	Man2a1	2.83		Pde9a	-3.31
	C5ar1	2.82		Slco5a1	-3.28
	Nox4	2.81		Slc15a3	-3.27
	C1qtnf2	2.81		Chst15	-3.24
	Robo2	2.81		Dusp5	-3.22
	LOC681458	2.8		Cyp26a1	-3.21
	Nrep	2.8		Bst1	-3.18
	Nkd2	2.79		Epha2	-3.16
	Adamtsl3	2.79		Hp	-3.16
	Lrrc32	2.79		Nat8l	-3.15
	Pcdh18	2.79		Prdm8	-3.14
	Pld4	2.79		Serpine2	-3.11
	Cadm4	2.78		Pla1a	-3.11
	Selenbp1	2.76		RT1-CE5	-3.1
	Htr2b	2.76		Tnip1	-3.09
	Gucy1a3	2.75		Ccl2	-3.07
	Fbn1	2.75		RT1-CE13	-3.07
	Thy1	2.75		Steap1	-3.05
	Rnf144a	2.74		Irak3	-3.05
	Hsd17b7	2.74		Ereg	-3.05
	Csf2ra	2.74		St3gal4	-3.04
	Filip1	2.73		Dyrk3	-3.04
	Sepp1	2.71		Slc39a14	-3.04
	Map7d3	2.7		RT1-CE3	-3.04
	Tbxas1	2.69		Adck3	-3.03
	Arhgef28	2.68		Il1b	-3.02
	Rab40b	2.68		Myl1	-2.99
	Lbh	2.66		Sectm1b	-2.98
	RGD1561143	2.66		Serping1	-2.97
	Lilrb4	2.65		Mettl20	-2.96
	LOC102549828	2.64		Pdp1	-2.96
	Ldb3	2.64		Gpd1	-2.96
	Jam2	2.61		Tmbim1	-2.96
	LOC685181	2.6		Dusp4	-2.96
	Adamts2	2.59		S100a5	-2.95
	Asb2	2.56		Scn3b	-2.92
	RGD1562525	2.56		Slc20a2	-2.92
	Gdf6	2.55		RT1-A1	-2.92
	Cyp1b1	2.54		Tgm1	-2.91
	Trem2	2.53		Cystm1	-2.91
	Arhgef6	2.51		Isg15	-2.9
	Eps8	2.48		Zcchc12	-2.89
	Fxyd2	2.46		Mmd	-2.88
	Col5a2	2.46		Hs3st1	-2.87
	Gpc3	2.46		Acvr1b	-2.85
	Tm4sf19	2.46		Cxcl13	-2.85
	Hmgcs1	2.45		Zc3h12a	-2.83
	Rbfox1	2.45		Nfkbiz	-2.83
	Enpp1	2.44		Pnoc	-2.83
	Ahnak	2.43		RT1-A3	-2.83
	Emp1	2.41		Mir3584	-2.81
	Mmp23	2.41		Lhx2	-2.79
	Arhgap28	2.41		Sod3	-2.79
	Itgax	2.4		Mat2b	-2.78
	LOC100910978	2.4		Igfbp3	-2.78
	Tagln	2.39		Ier2	-2.78
	Tns3	2.39		Irf1	-2.77
	Tm6sf1	2.38		Trpc2	-2.74
	Pdcd4	2.38		LOC102549510	-2.74
	Cav1	2.38		Gclc	-2.74
	Pdgfd	2.38		Htr5b	-2.74
	Fam114a1	2.38		Spred3	-2.73
	Fads2	2.37		Fabp5	-2.73
	LOC100361830	2.37		Socs3	-2.73
	Nsdhl	2.37		Tbx3	-2.73
	Cd68	2.37		LOC100912218	-2.72
	Zdhhc15	2.36		Ubd	-2.72
	Murc	2.35		Cish	-2.71
	Clic2	2.35		Ptx3	-2.7
	Dusp14l1	2.33		Lrrc10	-2.7
	Lce1d	2.33		Myc	-2.7
	Rac2	2.33		C4bpa	-2.7
	Cd300lf	2.33		Klf4	-2.69
	Rab3il1	2.32		Htr1b	-2.69
	Cpxm2	2.32		Art3	-2.69
	Lce1m	2.32		Cd74	-2.69
	Tspyl5	2.32		Mmp16	-2.68
	Pla2g7	2.32		RT1-CE15	-2.68
	Dhcr7	2.31		Atp9a	-2.67
	RGD1563400	2.31		Gsap	-2.67
	Fkbp14	2.3		Abcc9	-2.67
	Plod2	2.3		Pcp4	-2.66
	Ms4a6b	2.29		Gdf15	-2.64
	Antxr1	2.29		Rorb	-2.63
	Blnk	2.28		Cyp7b1	-2.63
	Mmp28	2.28		Bpifb5	-2.63
	Myom1	2.27		Phlda1	-2.63
	Ston1	2.26		Mcm3	-2.63
	Fam114a1l1	2.26		Podxl	-2.62
	Klhl5	2.26		Trim54	-2.62
	Lima1	2.25		Adora1	-2.62
	Mvk	2.25		Ifit1	-2.61
	Cpz	2.25		Ginm1	-2.6
	Nt5dc2	2.24		Bcl2l11	-2.6
	Col6a2	2.24		Irx5	-2.6
	Vom1r44	2.23		Tapbp	-2.6
	Tacc1	2.23		Lgr4	-2.59
	Fsd2	2.21		LOC688459	-2.59
	Gas6	2.21		Ampd3	-2.57
	Olr59	2.19		Gbp3	-2.57
	Slc29a1	2.19		Peli1	-2.56
	LOC680910	2.19		Cebpb	-2.55
	Treml2	2.18		Mgst1	-2.55
	Kif23	2.17		Ier3	-2.55
	Smtn	2.17		Id1	-2.54
	LOC690467	2.17		Itga7	-2.54
	Hs6st1	2.16		Cdkn1c	-2.53
	Crlf1	2.16		Ubald1	-2.53
	LOC100909556	2.15		Pfas	-2.53
	Itgam	2.14		Scarf1	-2.52
	Itgal	2.13		Psen2	-2.52
	Col4a2	2.13		Rasd1	-2.51
	Kcnk6	2.12		Cxadr	-2.51
	Runx1t1	2.12		Rab30	-2.5
	Arhgef39	2.12		Afap1l1	-2.5
	Ephb2	2.12		Dusp6	-2.49
	Myo5a	2.12		Dusp10	-2.49
	Naaa	2.12		Fas	-2.48
	Bicc1	2.12		Unc13b	-2.48
	Col1a2	2.11		Glul	-2.48
	Aspa	2.11		Ednrb	-2.48
	Dse	2.11		Steap4	-2.47
	Ltbp4	2.1		Tnfrsf21	-2.46
	Gpx3	2.1		Tgif1	-2.46
	Vgll3	2.1		Cdo1	-2.46
	Maged2	2.09		Rnd1	-2.45
	Srl	2.08		Niacr1	-2.45
	Arg1	2.07		Rhbdl3	-2.44
	Scarf2	2.07		Gpr146	-2.44
	Gamt	2.06		RT1-A2	-2.44
	Racgap1	2.05		Atg13	-2.43
	Dpysl3	2.05		Ifi27l2b	-2.43
	Igfbp6	2.04		Mvp	-2.42
	Ecm2	2.04		Ifitm10	-2.42
	P4ha1	2.04		Gpr83	-2.42
	Acat2	2.03		Fhdc1	-2.41
	Ccnb2	2.03		Cd59	-2.41
	Zswim2	2.02		Nnat	-2.4
	LOC688922	2.02		Grip1	-2.4
	PCOLCE2	2.02		Slco2a1	-2.39
	Lpgat1	2.02		B3gnt7	-2.39
	Grb10	2.02		Ccbl2	-2.38
	Sypl2	2.01		Gfpt2	-2.37
	Abca1	2.01		Slc6a4	-2.37
	Gria4	2.01		Tnip3	-2.36
	Pank3	2.01		Pnrc1	-2.36
	LOC102553778	2		2017-03-02	-2.36
	LOC102553058	2		Snapc1	-2.35
	Insig1	2		Trib1	-2.35
	LOC100909593	2		Slc11a2	-2.35
				Fgf1	-2.35
				Irf7	-2.34
				Dok1	-2.34
				Sema6d	-2.33
				Bex4	-2.33
				Ppil4	-2.32
				Il4r	-2.32
				Ppp1r15a	-2.32
				LOC102549694	-2.31
				Wdr45	-2.31
				Chsy3	-2.31
				RT1-S3	-2.31
				LOC100909954	-2.3
				Rel	-2.3
				Rcl1	-2.29
				Itga2	-2.29
				Thbd	-2.29
				Sgcg	-2.29
				Slc22a23	-2.29
				Nup210	-2.28
				Mb21d1	-2.28
				Rad54l2	-2.28
				Gprc5a	-2.27
				Chmp1b	-2.27
				Sema4b	-2.26
				Fosl1	-2.26
				Mov10	-2.26
				Fmod	-2.26
				Psmb10	-2.26
				Ebi3	-2.25
				Carhsp1	-2.25
				Vwde	-2.24
				Car8	-2.24
				Cdt1	-2.24
				Abcb1a	-2.23
				Mt2A	-2.23
				Adrb1	-2.22
				Mgat3	-2.22
				Fam46a	-2.22
				Fam134c	-2.22
				RGD1311747	-2.21
				Stambpl1	-2.2
				Dcn	-2.2
				Nfkb2	-2.19
				Chrm2	-2.19
				Adam17	-2.19
				Zfyve26	-2.19
				RGD1563888	-2.19
				Sfrp1	-2.19
				PVR	-2.18
				Cd302	-2.18
				Tifa	-2.17
				Fos	-2.17
				Akr1b8	-2.16
				Paqr8	-2.16
				Ang	-2.16
				RT1-CE10	-2.16
				Gprc5b	-2.15
				Rfc5	-2.15
				Rnaset2	-2.14
				Zfp36	-2.14
				Tor1b	-2.14
				Hif1a	-2.14
				Mob3a	-2.14
				Ttll4	-2.14
				Gk	-2.14
				Scara3	-2.14
				Lrrc1	-2.13
				Ddhd1	-2.13
				Ripk3	-2.13
				Tbc1d4	-2.13
				Acsl5	-2.12
				Atp1a1	-2.12
				Cacna2d2	-2.12
				Rgs5	-2.12
				Bspry	-2.11
				Cpt1a	-2.1
				Calcoco1	-2.1
				Arid5a	-2.1
				Frmd4a	-2.1
				Rasl12	-2.09
				Cnksr2	-2.09
				Mbd1	-2.09
				Pip5k1b	-2.08
				Snx10	-2.08
				Cdk2	-2.08
				Naa25	-2.08
				LOC102549059	-2.08
				Mllt4	-2.07
				Scn5a	-2.07
				Hid1	-2.07
				Man1a2	-2.06
				Samd10	-2.06
				Uck2	-2.06
				Cdkn1a	-2.06
				Srxn1	-2.05
				Agk	-2.05
				Pak1	-2.04
				Slc6a17	-2.04
				Abcb4	-2.04
				Map2k4	-2.04
				Plekhm1	-2.04
				Mocs1	-2.03
				Ablim3	-2.03
				Mt1a	-2.03
				Maff	-2.02
				C1qtnf1	-2.02
				Plppr5	-2.01
				Sbno2	-2.01
				Ppm1d	-2.01
				Parm1	-2.01
				Fen1	-2
				Txnrd1	-2
				Pafah1b2	-2
